# Supplementary material for: Provitamin D3 modulation through prebiotics supplementation: simulation based assessment
Source: Sci Rep. 2019 Dec 17;9:19267. doi: 10.1038/s41598-019-55699-2 (PMC6917722; doi:10.1038/s41598-019-55699-2)
Supplement: Supplementary file 2 — Scripts [file 41598_2019_55699_MOESM2_ESM.zip]

Archive with 10 entries (9 files):
- scripts/
- scripts/btiex.txt
- scripts/fpiex.txt
- scripts/org_eitherprebiotic.txt
- scripts/readme.txt
- scripts/varyPrebiotic_outMetab.m
- scripts/veryPrebioticMetab_rxnOff_bt.m
- scripts/veryPrebioticMetab_rxnOff_fp.m
- scripts/veryPrebioticVitd_bt.m
- scripts/veryPrebioticVitd_fp.m
