# Supplementary material for: Provitamin D3 modulation through prebiotics supplementation: simulation based assessment
Source: Sci Rep. 2019 Dec 17;9:19267. doi: 10.1038/s41598-019-55699-2 (PMC6917722; doi:10.1038/s41598-019-55699-2)
Supplement: Supplementary file 2 — Scripts [file 41598_2019_55699_MOESM2_ESM.zip › scripts/btiex.txt]

BTIEX_12ethd[u]tr
BTIEX_12ppd-R[u]tr
BTIEX_12ppd-S[u]tr
BTIEX_2fuclac[u]tr
BTIEX_h2o[u]tr
BTIEX_fuc-L[u]tr
BTIEX_lcts[u]tr
BTIEX_3fuclac[u]tr
BTIEX_4hbz[u]tr
BTIEX_4hphac[u]tr
BTIEX_7ocholate[u]tr
BTIEX_na1[u]tr
BTIEX_acetol[u]tr
BTIEX_h[u]tr
BTIEX_acgal[u]tr
BTIEX_acgam[u]tr
BTIEX_acnam[u]tr
BTIEX_ac[u]tr
BTIEX_adn[u]tr
BTIEX_adocbl[u]tr
BTIEX_s2l2n2m2m[u]tr
BTIEX_s2l2n2m2mn[u]tr
BTIEX_chtbs[u]tr
BTIEX_n2m2mn[u]tr
BTIEX_m2mn[u]tr
BTIEX_alaala[u]tr
BTIEX_ala-D[u]tr
BTIEX_alaasp[u]tr
BTIEX_alagln[u]tr
BTIEX_alaglu[u]tr
BTIEX_alagly[u]tr
BTIEX_alahis[u]tr
BTIEX_alaleu[u]tr
BTIEX_alathr[u]tr
BTIEX_ala-L[u]tr
BTIEX_amannan140[u]tr
BTIEX_man[u]tr
BTIEX_progly[u]tr
BTIEX_pro-L[u]tr
BTIEX_gly[u]tr
BTIEX_strch1[u]tr
BTIEX_glc-D[u]tr
BTIEX_strch2[u]tr
BTIEX_amylose300[u]tr
BTIEX_malt[u]tr
BTIEX_starch1200[u]tr
BTIEX_malttr[u]tr
BTIEX_arabttr[u]tr
BTIEX_arab-L[u]tr
BTIEX_arabinan101[u]tr
BTIEX_gal[u]tr
BTIEX_rmn[u]tr
BTIEX_galur[u]tr
BTIEX_arabinogal[u]tr
BTIEX_glcur[u]tr
BTIEX_argarg[u]tr
BTIEX_arg-L[u]tr
BTIEX_hspg_degr_4[u]tr
BTIEX_hspg_degr_5[u]tr
BTIEX_so4[u]tr
BTIEX_hspg_degr_9[u]tr
BTIEX_hspg_degr_10[u]tr
BTIEX_hspg_degr_3[u]tr
BTIEX_hspg_degr_8[u]tr
BTIEX_asn-L[u]tr
BTIEX_asp-L[u]tr
BTIEX_mn[u]tr
BTIEX_btn[u]tr
BTIEX_bz[u]tr
BTIEX_cps_bt[u]tr
BTIEX_lps_bt[u]tr
BTIEX_pe_cer1_bt[u]tr
BTIEX_sphmyln_bt[u]tr
BTIEX_ca2[u]tr
BTIEX_carn[u]tr
BTIEX_cbl1[u]tr
BTIEX_cd2[u]tr
BTIEX_cgly[u]tr
BTIEX_co2[u]tr
BTIEX_cobalt2[u]tr
BTIEX_cspg_a_degr[u]tr
BTIEX_acgalglcur[u]tr
BTIEX_cspg_b_degr[u]tr
BTIEX_acgalidour2s[u]tr
BTIEX_cspg_c_degr[u]tr
BTIEX_cspg_a[u]tr
BTIEX_cspg_ab_rest[u]tr
BTIEX_cspg_b[u]tr
BTIEX_cspg_c[u]tr
BTIEX_cspg_c_rest[u]tr
BTIEX_ctbt[u]tr
BTIEX_cys-L[u]tr
BTIEX_cytd[u]tr
BTIEX_cl[u]tr
BTIEX_cu2[u]tr
BTIEX_dad-2[u]tr
BTIEX_dcyt[u]tr
BTIEX_dextran40[u]tr
BTIEX_dgsn[u]tr
BTIEX_din[u]tr
BTIEX_dt5hsu[u]tr
BTIEX_duri[u]tr
BTIEX_lac-D[u]tr
BTIEX_etoh[u]tr
BTIEX_2omfuc[u]tr
BTIEX_2omxyl[u]tr
BTIEX_3ddlhept[u]tr
BTIEX_4abut[u]tr
BTIEX_Ser_Thr[u]tr
BTIEX_T_antigen[u]tr
BTIEX_Tn_antigen[u]tr
BTIEX_acerA[u]tr
BTIEX_acgalidour[u]tr
BTIEX_apio-D[u]tr
BTIEX_cit[u]tr
BTIEX_core2[u]tr
BTIEX_core3[u]tr
BTIEX_core4[u]tr
BTIEX_core5[u]tr
BTIEX_core6[u]tr
BTIEX_core7[u]tr
BTIEX_core8[u]tr
BTIEX_dsT_antigen[u]tr
BTIEX_f1a[u]tr
BTIEX_fe2[u]tr
BTIEX_fe3[u]tr
BTIEX_fe3dcit[u]tr
BTIEX_fol[u]tr
BTIEX_for[u]tr
BTIEX_fru[u]tr
BTIEX_fucneulacnhx[u]tr
BTIEX_fum[u]tr
BTIEX_galam[u]tr
BTIEX_gam[u]tr
BTIEX_gam26s[u]tr
BTIEX_gchola[u]tr
BTIEX_gln-L[u]tr
BTIEX_glu-L[u]tr
BTIEX_glyasn[u]tr
BTIEX_glyasp[u]tr
BTIEX_glyb[u]tr
BTIEX_glycogen1500[u]tr
BTIEX_glygln[u]tr
BTIEX_glyglu[u]tr
BTIEX_glygly[u]tr
BTIEX_glyleu[u]tr
BTIEX_glymet[u]tr
BTIEX_glyphe[u]tr
BTIEX_glypro[u]tr
BTIEX_glytyr[u]tr
BTIEX_gncore1[u]tr
BTIEX_gncore2[u]tr
BTIEX_gsn[u]tr
BTIEX_h2[u]tr
BTIEX_h2s[u]tr
BTIEX_ha[u]tr
BTIEX_ha_deg1[u]tr
BTIEX_ha_pre1[u]tr
BTIEX_hg2[u]tr
BTIEX_his-L[u]tr
BTIEX_homogal[u]tr
BTIEX_hspg[u]tr
BTIEX_hspg_degr_1[u]tr
BTIEX_hspg_degr_11[u]tr
BTIEX_hspg_degr_12[u]tr
BTIEX_hspg_degr_13[u]tr
BTIEX_hspg_degr_14[u]tr
BTIEX_hspg_degr_15[u]tr
BTIEX_hspg_degr_2[u]tr
BTIEX_hspg_degr_6[u]tr
BTIEX_hspg_degr_7[u]tr
BTIEX_hspg_rest[u]tr
BTIEX_idour[u]tr
BTIEX_ile-L[u]tr
BTIEX_ind3ac[u]tr
BTIEX_indlac[u]tr
BTIEX_ins[u]tr
BTIEX_inulin[u]tr
BTIEX_isobut[u]tr
BTIEX_isocapr[u]tr
BTIEX_isoval[u]tr
BTIEX_k[u]tr
BTIEX_kdo[u]tr
BTIEX_kesto[u]tr
BTIEX_kestopt[u]tr
BTIEX_kestottr[u]tr
BTIEX_l2n2m2mn[u]tr
BTIEX_lac-L[u]tr
BTIEX_lacdfucttr[u]tr
BTIEX_lacndfuchx[u]tr
BTIEX_lacnfucpt[u]tr
BTIEX_lacnnttr[u]tr
BTIEX_lacnttr[u]tr
BTIEX_leu-L[u]tr
BTIEX_leugly[u]tr
BTIEX_leuleu[u]tr
BTIEX_levan1000[u]tr
BTIEX_levanb[u]tr
BTIEX_levanttr[u]tr
BTIEX_levantttr[u]tr
BTIEX_lmn2[u]tr
BTIEX_lmn30[u]tr
BTIEX_lys-L[u]tr
BTIEX_malthp[u]tr
BTIEX_malthx[u]tr
BTIEX_maltpt[u]tr
BTIEX_maltttr[u]tr
BTIEX_manb[u]tr
BTIEX_manpt[u]tr
BTIEX_mantr[u]tr
BTIEX_manttr[u]tr
BTIEX_mbenz[u]tr
BTIEX_melib[u]tr
BTIEX_meoh[u]tr
BTIEX_met-L[u]tr
BTIEX_metala[u]tr
BTIEX_mg2[u]tr
BTIEX_mn2[u]tr
BTIEX_mqn10[u]tr
BTIEX_mqn11[u]tr
BTIEX_mqn7[u]tr
BTIEX_mqn8[u]tr
BTIEX_mqn9[u]tr
BTIEX_mthgxl[u]tr
BTIEX_nac[u]tr
BTIEX_neulacnttr[u]tr
BTIEX_nh4[u]tr
BTIEX_nmn[u]tr
BTIEX_no2[u]tr
BTIEX_o2[u]tr
BTIEX_oligofru4[u]tr
BTIEX_orn[u]tr
BTIEX_pac[u]tr
BTIEX_pb[u]tr
BTIEX_pect[u]tr
BTIEX_pecticgal[u]tr
BTIEX_phe-L[u]tr
BTIEX_phearg[u]tr
BTIEX_pheme[u]tr
BTIEX_phppa[u]tr
BTIEX_phpyr[u]tr
BTIEX_pi[u]tr
BTIEX_plac[u]tr
BTIEX_pnto-R[u]tr
BTIEX_ppa[u]tr
BTIEX_ptrc[u]tr
BTIEX_pullulan1200[u]tr
BTIEX_pydxn[u]tr
BTIEX_pyr[u]tr
BTIEX_raffin[u]tr
BTIEX_rhamnogalurI[u]tr
BTIEX_rhamnogalurII[u]tr
BTIEX_rib-D[u]tr
BTIEX_ribflv[u]tr
BTIEX_s2l2fn2m2masn[u]tr
BTIEX_s2l2n2m2masn[u]tr
BTIEX_sT_antigen[u]tr
BTIEX_sTn_antigen[u]tr
BTIEX_ser-L[u]tr
BTIEX_skatole[u]tr
BTIEX_spmd[u]tr
BTIEX_stys[u]tr
BTIEX_succ[u]tr
BTIEX_sucr[u]tr
BTIEX_taur[u]tr
BTIEX_tchola[u]tr
BTIEX_thm[u]tr
BTIEX_thr-L[u]tr
BTIEX_thymd[u]tr
BTIEX_tre[u]tr
BTIEX_trp-L[u]tr
BTIEX_tyr-L[u]tr
BTIEX_unsdigalur[u]tr
BTIEX_ura[u]tr
BTIEX_urea[u]tr
BTIEX_uri[u]tr
BTIEX_val-L[u]tr
BTIEX_xan[u]tr
BTIEX_xyl-D[u]tr
BTIEX_zn2[u]tr
