# Supplementary material for: Provitamin D3 modulation through prebiotics supplementation: simulation based assessment
Source: Sci Rep. 2019 Dec 17;9:19267. doi: 10.1038/s41598-019-55699-2 (PMC6917722; doi:10.1038/s41598-019-55699-2)
Supplement: Supplementary file 2 — Scripts [file 41598_2019_55699_MOESM2_ESM.zip › scripts/fpiex.txt]

FPIEX_3mop[u]tr
FPIEX_h[u]tr
FPIEX_4abz[u]tr
FPIEX_gln-L[u]tr
FPIEX_5oxpro[u]tr
FPIEX_nh4[u]tr
FPIEX_acasp[u]tr
FPIEX_acgam[u]tr
FPIEX_acglu[u]tr
FPIEX_acnam[u]tr
FPIEX_ac[u]tr
FPIEX_ade[u]tr
FPIEX_adocbl[u]tr
FPIEX_ala-D[u]tr
FPIEX_alaala[u]tr
FPIEX_alaasp[u]tr
FPIEX_alagln[u]tr
FPIEX_alaglu[u]tr
FPIEX_alagly[u]tr
FPIEX_alahis[u]tr
FPIEX_alaleu[u]tr
FPIEX_alathr[u]tr
FPIEX_ala-L[u]tr
FPIEX_na1[u]tr
FPIEX_arab-L[u]tr
FPIEX_arg-L[u]tr
FPIEX_asn-L[u]tr
FPIEX_aso3[u]tr
FPIEX_aso4[u]tr
FPIEX_asp-L[u]tr
FPIEX_btn[u]tr
FPIEX_butso3[u]tr
FPIEX_but[u]tr
FPIEX_cps_fp[u]tr
FPIEX_ca2[u]tr
FPIEX_cbl1[u]tr
FPIEX_cbl2[u]tr
FPIEX_cd2[u]tr
FPIEX_cellb[u]tr
FPIEX_cgly[u]tr
FPIEX_cit[u]tr
FPIEX_co2[u]tr
FPIEX_cys-L[u]tr
FPIEX_fe3[u]tr
FPIEX_Lcystin[u]tr
FPIEX_fe2[u]tr
FPIEX_cl[u]tr
FPIEX_cobalt2[u]tr
FPIEX_cu2[u]tr
FPIEX_dhor-S[u]tr
FPIEX_lac-D[u]tr
FPIEX_rbflvrd[u]tr
FPIEX_ribflv[u]tr
FPIEX_o2[u]tr
FPIEX_h2o[u]tr
FPIEX_gthox[u]tr
FPIEX_gthrd[u]tr
FPIEX_ethso3[u]tr
FPIEX_Lcyst[u]tr
FPIEX_acgal[u]tr
FPIEX_acgalglcur[u]tr
FPIEX_fe3dcit[u]tr
FPIEX_fol[u]tr
FPIEX_for[u]tr
FPIEX_fru[u]tr
FPIEX_fum[u]tr
FPIEX_gal[u]tr
FPIEX_galur[u]tr
FPIEX_gam[u]tr
FPIEX_glc-D[u]tr
FPIEX_glcur[u]tr
FPIEX_glu-L[u]tr
FPIEX_gly[u]tr
FPIEX_glyasn[u]tr
FPIEX_glyasp[u]tr
FPIEX_glyc3p[u]tr
FPIEX_glyc-R[u]tr
FPIEX_glygln[u]tr
FPIEX_glyglu[u]tr
FPIEX_glygly[u]tr
FPIEX_glyleu[u]tr
FPIEX_glymet[u]tr
FPIEX_glyphe[u]tr
FPIEX_glypro[u]tr
FPIEX_glytyr[u]tr
FPIEX_gua[u]tr
FPIEX_h2s[u]tr
FPIEX_hg2[u]tr
FPIEX_his-L[u]tr
FPIEX_hxan[u]tr
FPIEX_ile-L[u]tr
FPIEX_ins[u]tr
FPIEX_inulin[u]tr
FPIEX_isetac[u]tr
FPIEX_k[u]tr
FPIEX_kesto[u]tr
FPIEX_kestopt[u]tr
FPIEX_kestottr[u]tr
FPIEX_lcts[u]tr
FPIEX_leu-L[u]tr
FPIEX_leugly[u]tr
FPIEX_leuleu[u]tr
FPIEX_lys-L[u]tr
FPIEX_mal-L[u]tr
FPIEX_malt[u]tr
FPIEX_man[u]tr
FPIEX_meoh[u]tr
FPIEX_met-D[u]tr
FPIEX_met-L[u]tr
FPIEX_metala[u]tr
FPIEX_metsox-R-L[u]tr
FPIEX_metsox-S-L[u]tr
FPIEX_mg2[u]tr
FPIEX_mobd[u]tr
FPIEX_mso3[u]tr
FPIEX_nac[u]tr
FPIEX_ncam[u]tr
FPIEX_orn[u]tr
FPIEX_orot[u]tr
FPIEX_pb[u]tr
FPIEX_pect[u]tr
FPIEX_phe-L[u]tr
FPIEX_pi[u]tr
FPIEX_plac[u]tr
FPIEX_pnto-R[u]tr
FPIEX_pro-L[u]tr
FPIEX_progly[u]tr
FPIEX_ptrc[u]tr
FPIEX_pydam[u]tr
FPIEX_pydx[u]tr
FPIEX_pydxn[u]tr
FPIEX_seln[u]tr
FPIEX_ser-L[u]tr
FPIEX_so4[u]tr
FPIEX_spmd[u]tr
FPIEX_strch1[u]tr
FPIEX_succ[u]tr
FPIEX_sulfac[u]tr
FPIEX_taur[u]tr
FPIEX_thm[u]tr
FPIEX_thr-L[u]tr
FPIEX_thymd[u]tr
FPIEX_trp-L[u]tr
FPIEX_tyr-L[u]tr
FPIEX_ura[u]tr
FPIEX_urate[u]tr
FPIEX_urea[u]tr
FPIEX_val-L[u]tr
FPIEX_xan[u]tr
FPIEX_xyl-D[u]tr
