# Supplementary material for: Provitamin D3 modulation through prebiotics supplementation: simulation based assessment
Source: Sci Rep. 2019 Dec 17;9:19267. doi: 10.1038/s41598-019-55699-2 (PMC6917722; doi:10.1038/s41598-019-55699-2)
Supplement: Supplementary file 2 — Scripts [file 41598_2019_55699_MOESM2_ESM.zip › scripts/org_eitherprebiotic.txt]

Bacteroides_caccae_ATCC_43185.mat
Bacteroides_fragilis_NCTC_9343.mat
Bacteroides_ovatus_ATCC_8483.mat
Bacteroides_thetaiotaomicron_VPI_5482.mat
Bacteroides_vulgatus_ATCC_8482.mat
Bifidobacterium_adolescentis_ATCC_15703.mat
Bifidobacterium_angulatum_DSM_20098.mat
Bifidobacterium_bifidum_PRL2010.mat
Bifidobacterium_breve_UCC2003_NCIMB8807.mat
Bifidobacterium_longum_infantis_ATCC_15697.mat
Dorea_longicatena_DSM_13814.mat
Enterococcus_saccharolyticus_DSM8903.mat
Eubacterium_hallii_DSM_3353.mat
Eubacterium_hallii_L2_7.mat
Faecalibacterium_prausnitzii_A2_165.mat
Faecalibacterium_prausnitzii_L2_6.mat
Lactobacillus_rhamnosus_GG_ATCC_53103.mat
Roseburia_inulinivorans_DSM_16841.mat
Streptococcus_mutans_ATCC_25175.mat
Streptococcus_pneumoniae_G54.mat
Anaerostipes_caccae_DSM_14662.mat
Bacillus_cereus_AH187_F4810_72.mat
Bacillus_cereus_G9842.mat
Bacteroides_fragilis_3_1_12.mat
Bacteroides_fragilis_638R.mat
Bacteroides_fragilis_YCH46.mat
Bacteroides_ovatus_SD_CC_2a.mat
Bacteroides_ovatus_SD_CMC_3f.mat
Bacteroides_uniformis_ATCC_8492.mat
Bifidobacterium_animalis_lactis_BB_12.mat
Bifidobacterium_breve_HPH0326.mat
Bifidobacterium_longum_DJO10A.mat
Bifidobacterium_longum_E18.mat
Bifidobacterium_longum_NCC2705.mat
Bifidobacterium_pseudocatenulatum_DSM_20438.mat
Clostridium_butyricum_DSM_10702.mat
Clostridium_butyricum_E4_str_BoNT_E_BL5262.mat
Clostridium_nexile_DSM_1787.mat
Clostridium_perfringens_ATCC_13124.mat
Clostridium_ramosum_VPI_0427_DSM_1402.mat
Coprococcus_comes_ATCC_27758.mat
Coprococcus_eutactus_ATCC_27759.mat
Cronobacter_sakazakii_ATCC_BAA_894.mat
Enterobacter_aerogenes_KCTC_2190.mat
Enterococcus_faecalis_OG1RF_ATCC_47077.mat
Enterococcus_faecalis_TX0104.mat
Enterococcus_faecalis_TX1322.mat
Enterococcus_faecalis_TX2134.mat
Enterococcus_faecalis_V583.mat
Enterococcus_faecium_TX1330.mat
Faecalibacterium_cf_prausnitzii_KLE1255.mat
Klebsiella_pneumoniae_pneumoniae_MGH78578.mat
Lactobacillus_acidophilus_ATCC_4796.mat
Lactobacillus_acidophilus_NCFM.mat
Lactobacillus_antri_DSM_16041.mat
Lactobacillus_casei_ATCC_334.mat
Lactobacillus_casei_casei_BL23.mat
Lactobacillus_delbrueckii_subsp_bulgaricus_ATCC_11842.mat
Lactobacillus_gasseri_ATCC_33323.mat
Lactobacillus_plantarum_JDM1.mat
Lactobacillus_plantarum_subsp_plantarum_ATCC_14917.mat
Lactobacillus_plantarum_WCFS1.mat
Lactobacillus_salivarius_HO66_ATCC_11741.mat
Lactobacillus_salivarius_salivarius_UCC118.mat
Lactobacillus_ultunensis_DSM_16047.mat
Marvinbryantia_formatexigens_I_52_DSM_14469.mat
Megamonas_hypermegale_ART12_1.mat
Parabacteroides_distasonis_ATCC_8503.mat
Roseburia_hominis_A2_183.mat
Roseburia_intestinalis_L1_82.mat
Streptococcus_intermedius_JTH08.mat
Streptococcus_mitis_NCTC_12261.mat
Weissella_paramesenteroides_ATCC_33313.mat
Yersinia_enterocolitica_subsp_enterocolitica_8081.mat
Anaerobaculum_hydrogeniformans_OS1_ATCC_BAA_1850.mat
Anaerobiospirillum_succiniciproducens_DSM_640001.mat
Atopobium_parvulum_DSM_20469.mat
Bacillus_infantis_NRRL_B_14911.mat
Bacillus_megaterium_DSM319.mat
Bacillus_timonensis_10403023.mat
Bacteroides_cellulosilyticus_DSM_14838.mat
Bacteroides_stercoris_ATCC_43183.mat
Bifidobacterium_thermacidophilum_subsp_thermacidophilum_DSM_15837.mat
Butyrivibrio_fibrisolvens_16_4.mat
Capnocytophaga_ochracea_DSM_7271.mat
Capnocytophaga_sputigena_ATCC_33612.mat
Clostridium_innocuum_2959.mat
Clostridium_saccharoperbutylacetonicum_N1_4_HMT.mat
Dyadobacter_beijingensis_DSM_21582.mat
Dyadobacter_fermentans_DSM_18053.mat
Enterococcus_casseliflavus_ATCC_12755.mat
Enterococcus_cecorum_DSM_20682.mat
Eubacterium_rectale_ATCC_33656.mat
Eubacterium_rectale_M104_1.mat
Faecalibacterium_prausnitzii_M21_2.mat
Faecalibacterium_prausnitzii_SL3_3.mat
Geobacillus_stearothermophilus_ATCC_7953.mat
Gordonia_rubripertincta_NBRC_101908.mat
Gordonia_terrae_C_6.mat
Gordonia_terrae_NBRC_100016.mat
Prevotella_brevis_ATCC_19188.mat
Prevotella_bryantii_B14.mat
Prevotella_bryantii_C21a.mat
Prevotella_denticola_DSM20614.mat
Prevotella_denticola_F0289.mat
Prevotella_intermedia_17.mat
Prevotella_intermedia_ATCC_25611.mat
Prevotella_loescheii_DSM_19665.mat
Prevotella_melaninogenica_ATCC_25845.mat
Prevotella_nigrescens_ATCC_33563.mat
Prevotella_ruminicola_23.mat
Prevotella_veroralis_DSM_19559.mat
Rhodococcus_erythropolis_PR4.mat
Rhodococcus_rhodochrous_ATCC_21198.mat
Scardovia_inopinata_F0304.mat
Spirosoma_linguale_DSM_74.mat
Streptococcus_gordonii_str_Challis_substr_CH1.mat
Streptococcus_thoraltensis_DSM_12221.mat
Streptococcus_uberis_0140J.mat
