# Supplementary material for: Provitamin D3 modulation through prebiotics supplementation: simulation based assessment
Source: Sci Rep. 2019 Dec 17;9:19267. doi: 10.1038/s41598-019-55699-2 (PMC6917722; doi:10.1038/s41598-019-55699-2)
Supplement: Supplementary file 2 — Scripts [file 41598_2019_55699_MOESM2_ESM.zip › scripts/readme.txt]

The folder contains following files
1. Matlab scripts used for FBA simulations.
2. Text files - btiex.txt and fpiex.txt : contain list of exchange reactions for limiting flux value. Required as input for FBA simulations.
3. Text file - org_eitherprebiotic.txt : List of 119 organism models.
