# Supplementary material for: Provitamin D3 modulation through prebiotics supplementation: simulation based assessment
Source: Sci Rep. 2019 Dec 17;9:19267. doi: 10.1038/s41598-019-55699-2 (PMC6917722; doi:10.1038/s41598-019-55699-2)
Supplement: Supplementary file 2 — Scripts [file 41598_2019_55699_MOESM2_ESM.zip › scripts/varyPrebiotic_outMetab.m]

% script to vary prebiotic and obtain flux of acetate, lactate, and
% pyruvate for 119 microorganism models from VMH database having western
% diet constraints.
%%
clc;
clear all;
close all;
changeCobraSolver('glpk','all');
%%
% read organism list
fid = fopen('org_eitherprebiotic.txt');
org = textscan(fid,'%s');
fclose(fid);
%%
prebiotic = 0:15; % (g)
% Composition = 0.46 GF2+ 0.45 GF3 + 0.08 GF4
gf2molwt = 504.438; % (g/mol)
gf3molwt = 666.579; % (g/mol)
gf4molwt = 828.72; % (g/mol)
inulmolwt = 6179.373; % (g/mol)
%%
out_fos_lac = zeros(size(org{1,1},1),size(prebiotic,2));
out_fos_ac = zeros(size(org{1,1},1),size(prebiotic,2));
out_fos_pyr = zeros(size(org{1,1},1),size(prebiotic,2));
out_inul_lac = zeros(size(org{1,1},1),size(prebiotic,2));
out_inul_ac = zeros(size(org{1,1},1),size(prebiotic,2));
out_inul_pyr = zeros(size(org{1,1},1),size(prebiotic,2));
for c1 = 1:size(org{1,1},1)
    org{1,1}{c1,1}
    % path to model files - change accordingly
    cd H:\suchetaWork\dataNmodels\models\fbaModelsMicrobe\Agora-1.02-Western\mat
    model = readCbModel(org{1,1}{c1,1});
    
    % get rxnID
    gf2ID = findRxnIDs(model,'EX_kesto(e)');
    gf3ID = findRxnIDs(model,'EX_kestottr(e)');
    gf4ID = findRxnIDs(model,'EX_kestopt(e)');
    inuID = findRxnIDs(model,'EX_inulin(e)');
    % output - lactate, acetate, pyruvate
    lacID = findRxnIDs(model,'EX_lac_D(e)');
    acID = findRxnIDs(model,'EX_ac(e)');
    pyrID = findRxnIDs(model,'EX_pyr(e)');
    
    for c2 = 1:size(prebiotic,2)
        % scFOS
        m_fos = model;
        % set flux value
        gf2flux = (-1)*(0.46*prebiotic(1,c2)/gf2molwt)*1000; % FOS in g -> flux in mmol.gDw-1.hr-1; (-1) for absorption
        gf3flux = (-1)*(0.45*prebiotic(1,c2)/gf3molwt)*1000; % FOS in g -> flux in mmol.gDw-1.hr-1; (-1) for absorption
        gf4flux = (-1)*(0.08*prebiotic(1,c2)/gf4molwt)*1000; % FOS in g -> flux in mmol.gDw-1.hr-1; (-1) for absorption
        % scFOS supplement
        if(gf2ID == 0)
            gf2flux1 = 0;
        else
            gf2flux1 = m_fos.lb(gf2ID,1) + gf2flux; % (-ve)+(-ve)
        end
        if(gf3ID == 0)
            gf3flux1 = 0;
        else
            gf3flux1 = m_fos.lb(gf3ID,1) + gf3flux; % (-ve)+(-ve)
        end
        if(gf4ID == 0)
            gf4flux1 = 0;
        else
            gf4flux1 = m_fos.lb(gf4ID,1) + gf4flux; % (-ve)+(-ve)
        end
        % change bounds
        m_fos = changeRxnBounds(m_fos,'EX_kesto(e)',gf2flux1,'l');
        m_fos = changeRxnBounds(m_fos,'EX_kestottr(e)',gf3flux1,'l');
        m_fos = changeRxnBounds(m_fos,'EX_kestopt(e)',gf4flux1,'l');
        % max biomass
        out_m_fos = optimizeCbModel(m_fos,'max');
        if(lacID == 0)
            out_fos_lac(c1,c2) = 0;
        else
            out_fos_lac(c1,c2) = out_m_fos.full(lacID,1);
        end
        if(acID == 0)
            out_fos_ac(c1,c2) = 0;
        else
            out_fos_ac(c1,c2) = out_m_fos.full(acID,1);
        end
        if(pyrID == 0)
            out_fos_pyr(c1,c2) = 0;
        else
            out_fos_pyr(c1,c2) = out_m_fos.full(pyrID,1);
        end
        
        % inulin
        m_inul = model;
        % set flux value
        inulinflux = (-1)*(prebiotic(1,c2)/inulmolwt)*1000; % inulin in g -> flux in mmol.gDw-1.hr-1; (-1) for absorption
        % inulin supplement
        if(inuID == 0)
            inulinflux1 = 0;
        else
            inulinflux1 = m_inul.lb(inuID,1) + inulinflux; % (-ve)+(-ve)
        end
        % change bounds
        m_inul = changeRxnBounds(m_inul,'EX_inulin(e)',inulinflux1,'l');
        out_m_inul = optimizeCbModel(m_inul,'max');
        
        if(lacID == 0)
            out_inul_lac(c1,c2) = 0;
        else
            out_inul_lac(c1,c2) = out_m_inul.full(lacID,1);
        end
        if(acID == 0)
            out_inul_ac(c1,c2) = 0;
        else
            out_inul_ac(c1,c2) = out_m_inul.full(acID,1);
        end
        if(pyrID == 0)
            out_inul_pyr(c1,c2) = 0;
        else
            out_inul_pyr(c1,c2) = out_m_inul.full(pyrID,1);
        end
    end    
end
%cd E:\suchetaWork\gutMicrobe\vitDprebiotic\otherOrgs
