# Supplementary material for: Provitamin D3 modulation through prebiotics supplementation: simulation based assessment
Source: Sci Rep. 2019 Dec 17;9:19267. doi: 10.1038/s41598-019-55699-2 (PMC6917722; doi:10.1038/s41598-019-55699-2)
Supplement: Supplementary file 2 — Scripts [file 41598_2019_55699_MOESM2_ESM.zip › scripts/veryPrebioticMetab_rxnOff_bt.m]

%%
% script for HSBT joint model having western diet with scFOS - reaction
% knock-off one at a time
% For scFOS - composition  = 0.46 GF2+ 0.45 GF3 + 0.08 GF4
% objective functions
% maximize 'HSEX_25hvitd3(e)b' = vit d3
%%
% clc;
% clear all;
% close all;
% %%
% changeCobraSolver('glpk','all');
%%
% GF-FP
hsfp = load('HS_BT.mat');
hsfp.modelJoint.S = hsfp.modelJoint.A;
% with supplement
prebiotic = 0:15; % (g)
% Composition = 0.46 GF2+ 0.45 GF3 + 0.08 GF4
gf2molwt = 504.438; % (g/mol)
gf3molwt = 666.579; % (g/mol)
gf4molwt = 828.72; % (g/mol)
inulmolwt = 6179.373; % (g/mol)
% get rxnID
gf2ID = findRxnIDs(hsfp.modelJoint,'EX_kesto[u]');
gf3ID = findRxnIDs(hsfp.modelJoint,'EX_kestottr[u]');
gf4ID = findRxnIDs(hsfp.modelJoint,'EX_kestopt[u]');
inuID = findRxnIDs(hsfp.modelJoint,'EX_inulin[u]');
% save output - FP-lactate, HS-lactate, FP-acetate, HS-acetate
fplacID = findRxnIDs(hsfp.modelJoint,'BTIEX_lac-D[u]tr');
hslacID = findRxnIDs(hsfp.modelJoint,'HSIEX_lac-D[u]tr');
fpacID = findRxnIDs(hsfp.modelJoint,'BTIEX_ac[u]tr');
hsacID = findRxnIDs(hsfp.modelJoint,'HSIEX_ac[u]tr');
fpforID = findRxnIDs(hsfp.modelJoint,'BTIEX_for[u]tr');
hsforID = findRxnIDs(hsfp.modelJoint,'HSIEX_for[u]tr');
fppyrID = findRxnIDs(hsfp.modelJoint,'BTIEX_pyr[u]tr');
hspyrID = findRxnIDs(hsfp.modelJoint,'HSIEX_pyr[u]tr');

out_metab1 = zeros(10,size(prebiotic,2));
out_metab2 = zeros(10,size(prebiotic,2));

for c1 = 1:size(prebiotic,2)
    
    % scFOS
    hsfp_fos = hsfp.modelJoint;
    % set flux value
    gf2flux = (-1)*(0.46*prebiotic(1,c1)/gf2molwt)*1000; % FOS in g -> flux in mmol.gDw-1.hr-1; (-1) for absorption
    gf3flux = (-1)*(0.45*prebiotic(1,c1)/gf3molwt)*1000; % FOS in g -> flux in mmol.gDw-1.hr-1; (-1) for absorption
    gf4flux = (-1)*(0.08*prebiotic(1,c1)/gf4molwt)*1000; % FOS in g -> flux in mmol.gDw-1.hr-1; (-1) for absorption
    % scFOS supplement    
    gf2flux1 = hsfp_fos.lb(gf2ID,1) + gf2flux; % (-ve)+(-ve)
    gf3flux1 = hsfp_fos.lb(gf3ID,1) + gf3flux; % (-ve)+(-ve)
    gf4flux1 = hsfp_fos.lb(gf4ID,1) + gf4flux; % (-ve)+(-ve)
    % change bounds
    hsfp_fos = changeRxnBounds(hsfp_fos,'EX_kesto[u]',gf2flux1,'l');
    hsfp_fos = changeRxnBounds(hsfp_fos,'EX_kestottr[u]',gf3flux1,'l');
    hsfp_fos = changeRxnBounds(hsfp_fos,'EX_kestopt[u]',gf4flux1,'l');
    % rxnoff
    %hsfp_fos = changeRxnBounds(hsfp_fos,'BTIEX_lac-D[u]tr',0,'b');
    %hsfp_fos = changeRxnBounds(hsfp_fos,'BTIEX_ac[u]tr',0,'b');
    hsfp_fos = changeRxnBounds(hsfp_fos,'BTIEX_pyr[u]tr',0,'b');
    % max 25hvitd3
    hsfp_fos = changeObjective(hsfp_fos,'HSEX_25hvitd3(e)b');
    out_hsfp_fos = optimizeCbModel(hsfp_fos,'max');
    % save output
    out_metab1(1,c1) = out_hsfp_fos.f;
    if(fplacID == 0)
        out_metab1(2,c1)=0; out_metab1(3,c1)=0;
    else
        out_metab1(2,c1) = out_hsfp_fos.full(fplacID,1);
        out_metab1(3,c1) = out_hsfp_fos.full(hslacID,1);
    end
    out_metab1(4,c1) = out_hsfp_fos.full(fpacID,1);
    out_metab1(5,c1) = out_hsfp_fos.full(hsacID,1);
    out_metab1(6,c1) = out_hsfp_fos.full(fpforID,1);
    out_metab1(7,c1) = out_hsfp_fos.full(hsforID,1);
    if(fppyrID == 0)
        out_metab1(8,c1) = 0; out_metab1(9,c1) = 0;
    else
        out_metab1(8,c1) = out_hsfp_fos.full(fppyrID,1);
        out_metab1(9,c1) = out_hsfp_fos.full(hspyrID,1);
    end
    out_metab1(10,c1) = out_hsfp_fos.full(findRxnIDs(hsfp_fos,'HSLSTO2r'),1); % 7-dhc
    
    % inulin
    hsfp_inul = hsfp.modelJoint;
    % set flux value
    inulinflux = (-1)*(prebiotic(1,c1)/inulmolwt)*1000; % inulin in g -> flux in mmol.gDw-1.hr-1; (-1) for absorption
    % inulin supplement    
    inulinflux1 = hsfp_inul.lb(inuID,1) + inulinflux; % (-ve)+(-ve)
    % change bounds
    hsfp_inul = changeRxnBounds(hsfp_inul,'EX_inulin[u]',inulinflux1,'l');
    % rxnoff
    %hsfp_inul = changeRxnBounds(hsfp_inul,'BTIEX_lac-D[u]tr',0,'b');
    %hsfp_inul = changeRxnBounds(hsfp_inul,'BTIEX_ac[u]tr',0,'b');
    hsfp_inul = changeRxnBounds(hsfp_inul,'BTIEX_pyr[u]tr',0,'b');
        % max 25hvitd3
    hsfp_inul = changeObjective(hsfp_inul,'HSEX_25hvitd3(e)b');
    out_hsfp_inul = optimizeCbModel(hsfp_inul,'max');
    % save output
    out_metab2(1,c1) = out_hsfp_inul.f;
    if(fplacID == 0)
        out_metab2(2,c1)=0; out_metab2(3,c1)=0;
    else
        out_metab2(2,c1) = out_hsfp_inul.full(fplacID,1);
        out_metab2(3,c1) = out_hsfp_inul.full(hslacID,1);
    end
    out_metab2(4,c1) = out_hsfp_inul.full(fpacID,1);
    out_metab2(5,c1) = out_hsfp_inul.full(hsacID,1);
    out_metab2(6,c1) = out_hsfp_inul.full(fpforID,1);
    out_metab2(7,c1) = out_hsfp_inul.full(hsforID,1);
    if(fppyrID == 0)
        out_metab2(8,c1) = 0; out_metab2(9,c1) = 0;
    else
        out_metab2(8,c1) = out_hsfp_inul.full(fppyrID,1);
        out_metab2(9,c1) = out_hsfp_inul.full(hspyrID,1);
    end
    out_metab2(10,c1) = out_hsfp_inul.full(findRxnIDs(hsfp_inul,'HSLSTO2r'),1); % 7-dhc
        clear hsfp_fos out_hsfp_fos;
    
    c1
end
%%
subplot(2,2,1);
%plot(prebiotic,out_metab1(1,:),'b');hold on;
%plot(prebiotic,out_metab2(1,:),'r');hold off;
%title('Vitamin D_3');
plot(prebiotic,out_metab1(10,:),'b');hold on;
plot(prebiotic,out_metab2(10,:),'r');hold off;
title('7-DHC');
subplot(2,2,2);
plot(prebiotic,out_metab1(2,:),'b',prebiotic,out_metab1(3,:),'b--'); hold on;
plot(prebiotic,out_metab2(2,:),'r',prebiotic,out_metab2(3,:),'r--'); hold off;
title('Lactate');
subplot(2,2,3);
plot(prebiotic,out_metab1(4,:),'b',prebiotic,out_metab1(5,:),'b--'); hold on;
plot(prebiotic,out_metab2(4,:),'r',prebiotic,out_metab2(5,:),'r--'); hold off;
title('Acetate');
subplot(2,2,4);
plot(prebiotic,out_metab1(8,:),'b',prebiotic,out_metab1(9,:),'b--'); hold on;
plot(prebiotic,out_metab2(8,:),'r',prebiotic,out_metab2(9,:),'r--'); hold off;
title('Pyruvate');
xlabel('Prebiotic (g)');
ylabel('Flux (mmol/gDw/hr)');
