# Supplementary material for: Provitamin D3 modulation through prebiotics supplementation: simulation based assessment
Source: Sci Rep. 2019 Dec 17;9:19267. doi: 10.1038/s41598-019-55699-2 (PMC6917722; doi:10.1038/s41598-019-55699-2)
Supplement: Supplementary file 2 — Scripts [file 41598_2019_55699_MOESM2_ESM.zip › scripts/veryPrebioticVitd_bt.m]

%%
% script for HS_BT joint model having western diet with scFOS and inulin
% For scFOS - Composition = 0.46 GF2+ 0.45 GF3 + 0.08 GF4
% objective functions
% maximize 'HSEX_25hvitd3(e)b' = vit d3
% plot generated
% dose dependent vit d3, 7-dhc level, at low FPIEX vit d3, 7-dhc level
%%
clc;
clear all;
close all;
changeCobraSolver('glpk','all');
%%
% input
model = 'HS_BT.mat';
rxnfile = 'btiex.txt';
% flux value allowing for growth
fluxval = 0.06; % 0.01 for FP; 0.06 for BT
% output var
out1 = 'bt_out_vitd.mat';
out2 = 'bt_out_vitd_off.mat';
%%
% read model
hsfp = load(model);
hsfp.modelJoint.S = hsfp.modelJoint.A;
% read rxn file
fid = fopen(rxnfile);
iex = textscan(fid,'%s');
fclose(fid);
% supplement range
prebiotic = 0:15; % (g)
% molecular weights
gf2molwt = 504.438; % (g/mol)
gf3molwt = 666.579; % (g/mol)
gf4molwt = 828.72; % (g/mol)
inulmolwt = 6179.373; % (g/mol)
% get rxnID
gf2ID = findRxnIDs(hsfp.modelJoint,'EX_kesto[u]');
gf3ID = findRxnIDs(hsfp.modelJoint,'EX_kestottr[u]');
gf4ID = findRxnIDs(hsfp.modelJoint,'EX_kestopt[u]');
inuID = findRxnIDs(hsfp.modelJoint,'EX_inulin[u]');
%%
% store output
out_vitd = zeros(4,size(prebiotic,2));
out_vitd_off = zeros(4,size(prebiotic,2));
%%
% simulations
for c1 = 1:size(prebiotic,2)
    
    % % scFOS
    % assign models
    hsfp_fos = hsfp.modelJoint;
    hsfp_fos_off = hsfp.modelJoint;
    % switchoff iex - low value only to allow growth
    for c2 = 1:size(iex{1,1},1)
        hsfp_fos_off = changeRxnBounds(hsfp_fos_off,iex{1,1}{c2,1},fluxval,'u');
    end
    % set flux value
    gf2flux = (-1)*(0.46*prebiotic(1,c1)/gf2molwt)*1000; % FOS in g -> flux in mmol.gDw-1.hr-1; (-1) for absorption
    gf3flux = (-1)*(0.45*prebiotic(1,c1)/gf3molwt)*1000; % FOS in g -> flux in mmol.gDw-1.hr-1; (-1) for absorption
    gf4flux = (-1)*(0.08*prebiotic(1,c1)/gf4molwt)*1000; % FOS in g -> flux in mmol.gDw-1.hr-1; (-1) for absorption
    % scFOS supplement    
    gf2flux1 = hsfp_fos.lb(gf2ID,1) + gf2flux; % (-ve)+(-ve)
    gf3flux1 = hsfp_fos.lb(gf3ID,1) + gf3flux; % (-ve)+(-ve)
    gf4flux1 = hsfp_fos.lb(gf4ID,1) + gf4flux; % (-ve)+(-ve)
    % change bounds
    hsfp_fos = changeRxnBounds(hsfp_fos,'EX_kesto[u]',gf2flux1,'l');
    hsfp_fos = changeRxnBounds(hsfp_fos,'EX_kestottr[u]',gf3flux1,'l');
    hsfp_fos = changeRxnBounds(hsfp_fos,'EX_kestopt[u]',gf4flux1,'l');
    hsfp_fos_off = changeRxnBounds(hsfp_fos_off,'EX_kesto[u]',gf2flux1,'l');
    hsfp_fos_off = changeRxnBounds(hsfp_fos_off,'EX_kestottr[u]',gf3flux1,'l');
    hsfp_fos_off = changeRxnBounds(hsfp_fos_off,'EX_kestopt[u]',gf4flux1,'l');
    % max 25hvitd3
    hsfp_fos = changeObjective(hsfp_fos,'HSEX_25hvitd3(e)b');
    out_hsfp_fos = optimizeCbModel(hsfp_fos,'max');
    hsfp_fos_off = changeObjective(hsfp_fos_off,'HSEX_25hvitd3(e)b');
    out_hsfp_fos_off = optimizeCbModel(hsfp_fos_off,'max');
    
    % % inulin
    % assign models
    hsfp_inul = hsfp.modelJoint;
    hsfp_inul_off = hsfp.modelJoint;
    % switchoff iex - low value only to allow growth
    for c2 = 1:size(iex{1,1},1)
        hsfp_inul_off = changeRxnBounds(hsfp_inul_off,iex{1,1}{c2,1},fluxval,'u');
    end
    % set flux value
    inulinflux = (-1)*(prebiotic(1,c1)/inulmolwt)*1000; % inulin in g -> flux in mmol.gDw-1.hr-1; (-1) for absorption
    % inulin supplement    
    inulinflux1 = hsfp_inul.lb(inuID,1) + inulinflux; % (-ve)+(-ve)
    % change bounds
    hsfp_inul = changeRxnBounds(hsfp_inul,'EX_inulin[u]',inulinflux1,'l');
    hsfp_inul_off = changeRxnBounds(hsfp_inul_off,'EX_inulin[u]',inulinflux1,'l');
    % max 25hvitd3
    hsfp_inul = changeObjective(hsfp_inul,'HSEX_25hvitd3(e)b');
    out_hsfp_inul = optimizeCbModel(hsfp_inul,'max');
    hsfp_inul_off = changeObjective(hsfp_inul_off,'HSEX_25hvitd3(e)b');
    out_hsfp_inul_off = optimizeCbModel(hsfp_inul_off,'max');
    
    % storing output
    out_vitd(1,c1) = out_hsfp_fos.f; % vitd
    out_vitd(2,c1) = out_hsfp_fos.full(findRxnIDs(hsfp_fos,'HSLSTO2r'),1); % 7-dhc
    out_vitd(3,c1) = out_hsfp_inul.f; % vitd
    out_vitd(4,c1) = out_hsfp_inul.full(findRxnIDs(hsfp_inul,'HSLSTO2r'),1); % 7-dhc
    out_vitd_off(1,c1) = out_hsfp_fos_off.f; % vitd
    out_vitd_off(2,c1) = out_hsfp_fos_off.full(findRxnIDs(hsfp_fos_off,'HSLSTO2r'),1); % 7-dhc
    out_vitd_off(3,c1) = out_hsfp_inul_off.f; % vitd
    out_vitd_off(4,c1) = out_hsfp_inul_off.full(findRxnIDs(hsfp_inul_off,'HSLSTO2r'),1); % 7-dhc
    
    clear hsfp_fos hsfp_fos_off out_hsfp_fos out_hsfp_fos_off hsfp_inul hsfp_inul_off out_hsfp_inul out_hsfp_inul_off;
    
    c1
end
%%
% save output
save(out1,'out_vitd');
save(out2,'out_vitd_off');
%%
% plot fig
plot(prebiotic,out_vitd(1,:),'b'); hold on;
plot(prebiotic,out_vitd(2,:),'b--'); hold on;
plot(prebiotic,out_vitd(3,:),'r'); hold on;
plot(prebiotic,out_vitd(4,:),'r--'); hold on;
plot(prebiotic,out_vitd_off(1,:),'k'); hold on;
plot(prebiotic,out_vitd_off(2,:),'color',[0,0,0]+0.5); hold on;
plot(prebiotic,out_vitd_off(3,:),'k*'); hold on;
plot(prebiotic,out_vitd_off(4,:),'color',[0,0,0]+0.5,'marker','*','linestyle','none'); hold off;
xlabel('Prebiotic (g)');
ylabel('Flux (mmolgDw^-^1hr^-^1)');
legend('25HvitD-FOS','7-DHC-FOS','25HvitD-Inulin','7-DHC-Inulin',...
    '25HvitD-FOS-ctr','7-DHC-FOS-ctr','25HvitD-Inulin-ctr','7-DHC-Inulin-ctr');
